# Supplementary material for: Approaches to Collect Comprehensive Electronic Patient Data Across Multiple Providers and Payers for Research: Landscape Analysis
Source: J Med Internet Res. 2026 Jun 15;28:e86330. doi: 10.2196/86330 (PMC13268630; doi:10.2196/86330)
Supplement: Multimedia Appendix 1 [file jmir-v28-e86330-s001.xlsx]

## Sheet: Analysis
	Approach →
Evaluation Criteria ↓		A: General purpose smartphone app	B: Commercial app	C: Research community app	D: Structured data export	E: TEFCA Individual Access Service (IAS)	F: Regional study query through Health Information Exchange (HIE)	G: National study query though QHINs	H: Aggregated data source
	1. Reach and accessibility: volume of participants whose data can be accessed (includes requirements for devices like smartphones)	Accessible to all iOS-based and most Android-based smartphone users. Products currently exist.	Web-based commercial applications are accessible to users with smartphones or other computers that have internet connections and web browsers. Products currently exist.	Web-based applications are accessible to users with smartphones or other computers that have internet connections and web browsers. Open source projects exist, but are immature.	Accessible from any web browser via a patient or member portal. This capability is not currently widely available.	Must be bundled with A, B or C. Commercial products existing that support this approach but are immature.	Widely accessible across participants regardless of their access to or abilities to use technology. This capability is supported in some geographical regions.	Data is widely accessible across participants regardless of their access to or abilities to use technology. This capability is not currently available in national networks.	Data is widely accessible across participants regardless of their access to or abilities to use technology. This capability is supported for some sets of data in some regions.
	2. Data availability and quality: Extent records and their contents are available and usable for research (includes consideration of whether variables are in designated fields, completeness such as due to geographic coverage, and accuracy)	Dependent on FHIR endpoints which are widely available through patient portals and some payer member portals. Apple Health’s directory excludes all payers and many providers but may have more accurate and usable metadata to allow for easier search, whereas CommonHealth’s director includes payers and a larger number of providers but the metadata is not curated. Research teams will not have control…	Dependent on FHIR endpoints, as with A. Curation of metadata likely varies by product. Some may provide data preparation services. Research teams may have less than desired control of the timing of queries.	Dependent on FHIR endpoints, as with A. Directory metadata quality will be dependent on the app and may not exhibit a high degree of quality.	Has the potential to be comprehensive. Quality may vary by site and contain non-standardized data. Research teams will not have may control of the timing of queries.	Will depend on TEFCA's record location and identify matching capabilities, and participation in QHINs of data sources (EHR vendors, providers, payers). Research teams may have less than desired control of the timing of queries.	HIE existence and data available varies widely across geographies. Data availability may be constrained by whether and how HIE agreements with data sources accommodate research use cases, extent of HIE membership (provider, payers, community organizations) and access to data (e.g., clinical notes, social determinants). Research teams may be able to control the timing of the queries. HIEs may prov…	Similar to E. As with F, research teams may be able to control the timing of the queries.	Dependent on source data available to aggregator which may or may align with study needs. As with F, aggregator may provide data preparation services. As with F and G, research teams may be able to control the timing of the queries.
	3. Study team burden: Effort or cost required to implement/operate fully developed approach (includes technical support required)	The study team must establish a mechanism for participant data sharing, either manually or through a custom app.	There will be a cost for app to the study team or institution which may cover technical support to study teams and participants. The app may provide data preparation services that reduce burden and cost of analysis.	May avoid paying a fee for research team; burden on studies or their institutions to establish and maintain a FHIR endpoint directory, though once established, a single instance may be used across many studies. The research team would need to provide technical support to participants.	The study team must establish a mechanism to receive data from the participant after they export it and provide technical support. (This approach does not involve SMART on FHIR and therefore no FHIR endpoint directory is required.)	The study team must provide an application which participants use to access the IAS, which may involve similar burdens as A-C. By leveraging TEFCA mechanisms for searching for and retrieving records, it may eliminate the need to establish FHIR endpoint directories.	Across HIEs, process and budget to acquire data varies (e.g., managing Institution Review Board approvals).	Research team would need to perform queries and assemble data; as this approach is not currently available, level of burden is unknown.	Cost will vary by study. Many data sources (e.g., providers, payers) will only release anonymous data and so studies with consented patients would need bifurcate their team into those with access to limited identifiable data (e.g., for recruiting) and those with access to de-identified data for analyses.
	4. Feasibility: Effort or changes required to make approach widely available (includes technical effort by stakeholders needed)	General apps are available today	Available today	Current projects may exhibit the lack of polish that’s often present in open-source or homegrown software products which may necessitate additional development.	Full Electronic Health Information (EHI) export in a structured format is generally unavailable through patient portals but many be provided upon patient request. PDF download is available in some portals.	Ongoing improvements in TEFCA capabilities for record matching and standardizing digital identity may be needed to make this approach feasible on a large scale.	Available today in some regions	Unknown, effort to establish this approach is inchoate and may be infeasible at scale.	Available today
	5. Participant burden: Effort or cost required of participants to use	Participants need to login to each site of care and authorize retrieval of their data. Then they would need to manually upload the data to a study server. Alternatively, they could use a study app for the upload if supported by the research team. Recalling prior sites of care and health plans, establishing portals, and logging into each one may be a substantial burden and result in incomplete dat…	Participants need to login to each site of care and authorize retrieval of their data. Effort to login to each site is similar to A. Some apps may have curated metadata to allow for easier search.	Same as B though the level of metadata curation may depend on the research team.	The participant would need to manually search for each site, download their data, and upload the data to a study server. Effort to login to each site is similar to A-C, though there is additional complexity of navigating each patient portal to find the appropriate screen for a data request or download.	Potential to be lower burden compared with A-D if prior records can be located and retrieved automatically using TEFCA. Many sites still requires a portal login.	Minimal burden for regions that support it. Participants may need to opt in to data sharing and sign a consent form.	Minimal, similar to F.	Minimal, similar to F, G.
	6. Participant benefits: Potential benefits that might motivate use	Once collected, data can be used by other apps for self-care purposes.	Varies by product. Some may offer a centralized dashboard for personal health data or other features helpful to the participants..	Probably minimal but may be designed or customized to provide some benefit such as a timeline of healthcare history.	None	Will likely vary by product. May be similar to B with greater potential to have more benefit from more complete data.	None	None	None
	7. Security: Risk or perceived risk of breach	Uses SMART on FHIR, which is an established standard for secure data transfer. Apps are not covered by HIPAA unless they are provided by a covered entity.	Same as A	Same as A	Manual upload of data to study server has unknown security risk. Data would not be covered by HIPAA.	CARIN code of conduct may provide security assurance for apps that use the IAS even though they are not covered by HIPAA unless they are provided by a covered entity.	Relies on each HIE's security protocols, which are governed by HIPAA and state laws.	Would rely on national network's security protocols, which are governed by HIPAA. Precautions will need to ensure legitimacy of queries.	Relies on each aggregator's security protocols.
	8. Privacy: Nature of patient control over data	Participants may have privacy concerns with their data accessed by technology companies with no affiliation with their healthcare providers. Apps can be designed to support extensive participant control of data being shared after collection.	Same as A	Same as A, unless the app is operated by a trusted organization (e.g. healthcare provider) which may reduce concerns.	Apps can be designed to support participant control of data being shared after collection.	Same as A.	Participants generally lack direct control over data that is shared, though HIEs may offer participant portals to address this.	Participants lack direct control over data that is shared.	Participants lack direct control over data that is shared.
	9. Impact of industry trends: Potential for technology or other trends to impact approach (e.g., adoption of technical standards)	Wider adoption of SMART on FHIR (especially among payers) could reduce barriers. Adoption of FHIR User-access Brands and Endpoints could make endpoint search easier. Adoption of single sign-on technology across healthcare could streamline access to portals.	Same as A.	Same as A.	May become more available if requested more often by patients. Adoption of single sign-on technology across healthcare could facilitate access to portals.	Adoption of single sign-on technology across healthcare could improve record location and data retrieval.	Unknown. Some HIEs are attempting to expand their offerings to facilitate research but many struggle with a sustainable business model.	Unknown	Unknown
	10. Sensitivity to changes: Potential for stakeholders to make decisions that impact approach (e.g., market changes in service providers)	Technology providers may change priorities.	App companies may close, merge, change priorities, or alter features.	Unknown	EHR vendors may decide to change level of support for EHI export. Future regulations may require vendor support for API access to EHI.	App companies may close, merge, change priorities, or alter features.	HIEs may close, merge, change priorities or alter offerings.	Unknown	Aggregators may close, merge, change priorities, or alter offerings.
	11. Alignment/synergies with policies/policy goals: Extent approach supports or is supported by policies/policy goals and lacks regulatory barriers	SMART on FHIR is strongly supported by policy and the policy goal of improving patient access to their own data.	Same as A	Same as A	EHI export is supported by policy. Enabling patient access to their data is a policy goal.	TEFCA and IAS is a federal initiative and supports the policy goal of improving patient access to their own data.	Prior policies directly supported the development of regional organizations to facilitate data exchange with variation by state and region in type of support and resources available. Some policies continue to support regional data exchange organization.	Research queries are not yet directly supported by TEFCA but federal policymakers have indicated it is a policy goal.	Unknown
	12. Configurability and innovation enablement potential: Potential for approach to foster innovation in research and practice (e.g., customizability)	Dependent on the technology provider for some functionality and customizations (e.g., inclusion of payer endpoints). Custom apps can be developed on top of these technologies.	Dependent on how app allows customization to study needs.	Potential to allow customizations for study-specific needs and share best practices among community of users.	Portals that allow patients to download some or all of their data in PDF format may be processed into structured data by large language models.	Similar to A, B or C.	Data may be shared in formats that are agreed upon by research teams and HIEs.	Unknown	Dependent on aggregator offerings.
